# Supplementary material for: Assessing Plasmonic Nanoprobes in Electromagnetic Field Enhancement for SERS Detection of Biomarkers
Source: Sensors (Basel). 2021 Dec 14;21(24):8345. doi: 10.3390/s21248345 (PMC8706705; doi:10.3390/s21248345)
Supplement: Supplementary file 1 [file sensors-21-08345-s001.zip]

Archive with 1 entries (1 files):
- sensors-1427537-supplementary.pdf
